# Supplementary material for: Chordae tendineae rupture during a helix-fixation leadless pacemaker implantation
Source: Eur Heart J Case Rep. 2026 Feb 3;10(3):ytag090. doi: 10.1093/ehjcr/ytag090 (PMC12969587; doi:10.1093/ehjcr/ytag090)
Supplement: ytag090_Supplementary_Data [file ytag090_supplementary_data.zip]

Archive with 1 entries (1 files):
- Video 1.MPG
